# Supplementary material for: First-in-Class Cyclic Temporin L Analogue: Design, Synthesis, and Antimicrobial Assessment
Source: J Med Chem. 2021 Jul 23;64(15):11675–94. doi: 10.1021/acs.jmedchem.1c01033 (PMC8389922; doi:10.1021/acs.jmedchem.1c01033)
Supplement: Supplementary file 2 — jm1c01033_si_002.csv [file jm1c01033_si_002.csv]

		MIC (µM)
Peptide	SMILES	S. aureus ATCC 25923	S. epidermidis ATCC 12228	B. megaterium Bm11	E. coli ATCC 25922	P. aeruginosa ATCC 27853	A. baumannii ATCC 19606
10	O=C(N[C@@H](CCCCN)C(N[C@@H](CC1=CC=CC=C1)C(N[C@H](CCCCNC2=O)C(NCC(N[C@@H](CCCNC(N)=N)C(N[C@@H](C(CC)C)C(N[C@@H](CC2)C(N)=O)=O)=O)=O)=O)=O)=O)[C@H](CO)NC([C@H](CC3=CC=CC=C3)NC([C@H](CC4=CNC5=C4C=CC=C5)NC([C@@H]6CCCN6C([C@H](C(C)C)NC([C@H](CC7=CC=CC=C7)N)=O)=O)=O)=O)=O	>100	>100	50	>100	>100	>100
11	O=C(N[C@@H](CCCCN)C(N[C@@H](CCCCNC1=O)C(N[C@H](CC(C)C)C(NCC(N[C@@H](CCCNC(N)=N)C(N[C@@H](CC1)C(N[C@@H](CC(C)C)C(N)=O)=O)=O)=O)=O)=O)=O)[C@H](CO)NC([C@H](CC2=CC=CC=C2)NC([C@H](CC3=CNC4=C3C=CC=C4)NC([C@@H]5CCCN5C([C@H](C(C)C)NC([C@H](CC6=CC=CC=C6)N)=O)=O)=O)=O)=O	>100	>100	50	>100	>100	>100
12	O=C(N[C@@H](CCCCN)C(N[C@@H](CC1=CC=CC=C1)C(N[C@H](CC(C)C)C(N[C@@H](CCC2=O)C(N[C@@H](CCCNC(N)=N)C(N[C@@H](C(CC)C)C(N[C@@H](CC(C)C)C(N)=O)=O)=O)=O)=O)=O)=O)[C@H](CCCCN2)NC([C@H](CC3=CC=CC=C3)NC([C@H](CC4=CNC5=C4C=CC=C5)NC([C@@H]6CCCN6C([C@H](C(C)C)NC([C@H](CC7=CC=CC=C7)N)=O)=O)=O)=O)=O	3.12	3.12	1.56	25	100	3.12
13	O=C(N[C@@H](CCCCN)C(N[C@@H](CC1=CC=CC=C1)C(N[C@H](CCC2=O)C(NCC(N[C@@H](CCCNC(N)=N)C(N[C@@H]([C@@H](CC)C)C(N[C@@H](CC(C)C)C(N)=O)=O)=O)=O)=O)=O)=O)[C@H](CO)NC([C@H](CCCCN2)NC([C@H](CC3=CNC4=C3C=CC=C4)NC([C@@H]5CCCN5C([C@H](C(C)C)NC([C@H](CC6=CC=CC=C6)N)=O)=O)=O)=O)=O	>100	>100	100	>100	>100	>100
14	O=C(N[C@@H](CCCCN)C(N[C@@H](CCC1=O)C(N[C@H](CC(C)C)C(NCC(N[C@@H](CCCNC(N)=N)C(N[C@@H]([C@@H](CC)C)C(N[C@@H](CC(C)C)C(N)=O)=O)=O)=O)=O)=O)=O)[C@H](CO)NC([C@H](CC2=CC=CC=C2)NC([C@H](CCCCN1)NC([C@@H]3CCCN3C([C@H](C(C)C)NC([C@H](CC4=CC=CC=C4)N)=O)=O)=O)=O)=O	>100	>100	>100	>100	>100	>100
15	O=C(N[C@@H](CCCCN)C(N[C@@H](CC1=CC=CC=C1)C(N[C@H](CN2C=C3N=N2)C(NCC(N[C@@H](CCCNC(N)=N)C(N[C@@H]([C@@H](CC)C)C(N[C@@H](CCCC3)C(N)=O)=O)=O)=O)=O)=O)=O)[C@H](CO)NC([C@H](CC4=CC=CC=C4)NC([C@H](CC5=CNC6=C5C=CC=C6)NC([C@@H]7CCCN7C([C@H](C(C)C)NC([C@H](CC8=CC=CC=C8)N)=O)=O)=O)=O)=O	>100	>100	25	>100	>100	100
16	O=C(N[C@@H](CCCCN)C(N[C@@H](CC(N=N1)=CN1CCCC[C@@H](C(N[C@@H](CC(C)C)C(N)=O)=O)NC2=O)C(N[C@H](CC(C)C)C(NCC(N[C@H]2CCCNC(N)=N)=O)=O)=O)=O)[C@H](CO)NC([C@H](CC3=CC=CC=C3)NC([C@H](CC4=CNC5=C4C=CC=C5)NC([C@@H]6CCCN6C([C@H](C(C)C)NC([C@H](CC7=CC=CC=C7)N)=O)=O)=O)=O)=O	>100	>100	25	50	>100	25
17	O=C(N[C@@H](CCCCN)C(N[C@@H](CC1=CC=CC=C1)C(N[C@@H](CC(C)C)C(N[C@@H]2C(N[C@@H](CCCNC(N)=N)C(N[C@@H](C(CC)C)C(N[C@@H](CC(C)C)C(N)=O)=O)=O)=O)=O)=O)=O)[C@H](CC3=CN(CCCC2)N=N3)NC([C@H](CC4=CC=CC=C4)NC([C@H](CC5=CNC6=C5C=CC=C6)NC([C@@H]7CCCN7C([C@H](C(C)C)NC([C@H](CC8=CC=CC=C8)N)=O)=O)=O)=O)=O	3.12	1.56	1.56	>100	>100	25
18	O=C(N[C@@H](CCCCN)C(N[C@@H](CC1=CC=CC=C1)C(N[C@H](CCCCN2N=NC3=C2)C(NCC(N[C@@H](CCCNC(N)=N)C(N[C@H]([C@H](CC)C)C(N[C@@H](CC(C)C)C(N)=O)=O)=O)=O)=O)=O)=O)[C@H](CO)NC([C@H](C3)NC([C@H](CC4=CNC5=C4C=CC=C5)NC([C@@H]6CCCN6C([C@H](C(C)C)NC([C@H](CC7=CC=CC=C7)N)=O)=O)=O)=O)=O	>100	>100	6.25	100	>100	100
19	O=C(N[C@@H](CCCCN)C(N[C@@H](CCCCN1N=NC(C[C@@H](C(N[C@H]2CC3=CC=CC=C3)=O)NC([C@@H]4CCCN4C([C@H](C(C)C)NC([C@H](CC5=CC=CC=C5)N)=O)=O)=O)=C1)C(N[C@H](CC(C)C)C(NCC(N[C@@H](CCCNC(N)=N)C(N[C@@H](C(CC)C)C(N[C@@H](CC(C)C)C(N)=O)=O)=O)=O)=O)=O)=O)[C@H](CO)NC2=O	>100	>100	12.5	>100	>100	>100
20	O=C(N[C@@H](C(C)C)C(N1[C@@H](CCC1)C(N[C@@H](CC2=CNC3=C2C=CC=C3)C(N[C@@H](CC4=CC=CC=C4)C(N[C@@H](CCCCNC5=O)C(N[C@@H](CCCCN)C(N[C@@H](CC6=CC=CC=C6)C(N[C@H](CC(C)C)C(NCC(N[C@@H](CCCNC(N)=N)C(N[C@@H]([C@@H](CC)C)C(N[C@@H](CC5)C(N)=O)=O)=O)=O)=O)=O)=O)=O)=O)=O)=O)=O)[C@@H](N)CC7=CC=CC=C7	>100	>100	12.5	>100	>100	>100
21	O=C(N1[C@@H](CCC1)C(N[C@@H](CC2=CNC3=C2C=CC=C3)C(N[C@@H](CCCCNC4=O)C(N[C@@H](CO)C(N[C@@H](CCCCN)C(N[C@@H](CC5=CC=CC=C5)C(N[C@H](CC(C)C)C(NCC(N[C@@H](CCCNC(N)=N)C(N[C@@H](CC4)C(N[C@@H](CC(C)C)C(N)=O)=O)=O)=O)=O)=O)=O)=O)=O)=O)=O)[C@H](C(C)C)NC([C@H](CC6=CC=CC=C6)N)=O	>100	>100	100	>100	>100	>100
22	O=C(N[C@@H](C(C)C)C(N1[C@@H](CCC1)C(N[C@@H](CC2=CNC3=C2C=CC=C3)C(N[C@@H](CC4=CC=CC=C4)C(N[C@@H](CC5=CN6N=N5)C(N[C@@H](CCCCN)C(N[C@@H](CC7=CC=CC=C7)C(N[C@H](CC(C)C)C(NCC(N[C@@H](CCCNC(N)=N)C(N[C@@H]([C@@H](CC)C)C(N[C@@H](CCCC6)C(N)=O)=O)=O)=O)=O)=O)=O)=O)=O)=O)=O)=O)[C@@H](N)CC8=CC=CC=C8	>100	>100	12.5	>100	>100	100
23	O=C(N1[C@@H](CCC1)C(N[C@@H](CC2=CNC3=C2C=CC=C3)C(N[C@@H](CC4=CN5N=N4)C(N[C@@H](CO)C(N[C@@H](CCCCN)C(N[C@@H](CC6=CC=CC=C6)C(N[C@H](CC(C)C)C(NCC(N[C@@H](CCCNC(N)=N)C(N[C@@H](CCCC5)C(N[C@@H](CC(C)C)C(N)=O)=O)=O)=O)=O)=O)=O)=O)=O)=O)=O)[C@H](C(C)C)NC([C@H](CC7=CC=CC=C7)N)=O	>100	>100	12.5	>100	>100	>100
24	O=C(N[C@@H](CCCCN)C(N[C@@H](CC1=CC=CC=C1)C(N[C@H](CC(C)C)C(N[C@@H](CCCCNC2=O)C(N[C@@H](CCCNC(N)=N)C(N[C@@H](C(CC)C)C(N[C@@H](CC(C)C)C(N)=O)=O)=O)=O)=O)=O)=O)[C@H](CC2)NC([C@H](CC3=CC=CC=C3)NC([C@H](CC4=CNC5=C4C=CC=C5)NC([C@@H]6CCCN6C([C@H](C(C)C)NC([C@H](CC7=CC=CC=C7)N)=O)=O)=O)=O)=O	3.12	1.56	1.56	25	>100	3.12
25	O=C(N[C@@H](CCCC[N+]([H])([H])[H])C(N[C@@H](CC1=CC=CC=C1)C(N[C@H](CC(C)C)C(N[C@@](CCC/C=C/CCC2)(C)C(N[C@@H](CCCNC(N)=N)C(N[C@@H](C(CC)C)C(N[C@@H](CC(C)C)C(N)=O)=O)=O)=O)=O)=O)=O)[C@@]2(C)NC([C@H](CC3=CC=CC=C3)NC([C@H](CC4=CNC5=C4C=CC=C5)NC([C@@H]6CCCN6C([C@H](C(C)C)NC([C@H](CC7=CC=CC=C7)N)=O)=O)=O)=O)=O	>100	>100	100	>100	>100	>100
26	O=C(N[C@@H](CCCCN)C(N[C@@H](CC1=CC=CC=C1)C(N[C@H](CC(C)C)C(N[C@@H](CSSC2)C(N[C@@H](CCCNC(N)=N)C(N[C@@H](C(CC)C)C(N[C@@H](CC(C)C)C(N)=O)=O)=O)=O)=O)=O)=O)[C@H]2NC([C@H](CC3=CC=CC=C3)NC([C@H](CC4=CNC5=C4C=CC=C5)NC([C@@H]6CCCN6C([C@H](C(C)C)NC([C@H](CC7=CC=CC=C7)N)=O)=O)=O)=O)=O	100	6.25	1.56	25	>100	25
